# Supplementary material for: Expanded Nanofibrous Polymeric Mats Incorporating Tetracycline-Loaded Silica Mesoporous Nanoparticles for Antimicrobial Applications
Source: Pharmaceutics. 2025 Oct 15;17(10):1335. doi: 10.3390/pharmaceutics17101335 (PMC12567016; doi:10.3390/pharmaceutics17101335)
Supplement: Supplementary file 1 [file pharmaceutics-17-01335-s001.zip]

Archive with 1 entries (1 files):
- pharmaceutics-3874632-supplementary.pdf
